# Supplementary material for: Short-Range Charge Transfer in DNA Base Triplets: Real-Time Tracking of Coherent Fluctuation Electron Transfer
Source: Molecules. 2023 Sep 25;28(19):6802. doi: 10.3390/molecules28196802 (PMC10574627; doi:10.3390/molecules28196802)
Supplement: Supplementary file 1 [file molecules-28-06802-s001.zip]

Archive with 2 entries (2 files):
- movie S1.mp4
- Supporting Information.pdf
